# Supplementary material for: Swertia hongquanii, a new species of Gentianaceae from Mt. Wuling, southern China
Source: PhytoKeys. 2019 Sep 19;132:1–10. doi: 10.3897/phytokeys.132.37009 (PMC6763503; doi:10.3897/phytokeys.132.37009)
Supplement: XML Treatment for Swertia hongquanii [file phytokeys.132.37009-treatment1.xml]

<!DOCTYPE tp:taxon-treatment
  PUBLIC "-//TaxonX//DTD Taxonomic Treatment Publishing DTD v0 20100105//EN" "tax-treatment-NSO.dtd">
<tp:taxon-treatment xmlns:tp="http://www.plazi.org/taxpub"><tp:treatment-meta><kwd-group><label>Taxon classification</label><kwd><named-content xmlns:xlink="http://www.w3.org/1999/xlink" content-type="kingdom">Plantae</named-content></kwd><kwd><named-content xmlns:xlink="http://www.w3.org/1999/xlink" content-type="order">Gentianales</named-content></kwd><kwd><named-content xmlns:xlink="http://www.w3.org/1999/xlink" content-type="family">Gentianaceae</named-content></kwd></kwd-group><mixed-citation publication-type="journal"><person-group><name><surname>Li</surname><given-names>Jiaxiang</given-names></name><name><surname>Xu</surname><given-names>Yongfu</given-names></name><name><surname>Zhao</surname><given-names>Lijuan</given-names></name></person-group><article-title><italic><tp:taxon-name><tp:taxon-name-part taxon-name-part-type="genus" reg="Swertia">Swertia</tp:taxon-name-part> <tp:taxon-name-part taxon-name-part-type="species" reg="hongquanii">hongquanii</tp:taxon-name-part></tp:taxon-name></italic>, a new species of <tp:taxon-name><tp:taxon-name-part taxon-name-part-type="family">Gentianaceae</tp:taxon-name-part></tp:taxon-name> from Mt. Wuling, southern China</article-title><source>PhytoKeys</source><day>19</day><month>9</month><year>2019</year><volume>132</volume><fpage>1</fpage><lpage>10</lpage><pub-id pub-id-type="doi">10.3897/phytokeys.132.37009</pub-id></mixed-citation></tp:treatment-meta><tp:nomenclature><tp:taxon-name><object-id xmlns:xlink="http://www.w3.org/1999/xlink" content-type="arpha" xlink:type="simple">89EA9950-D325-5665-AAF9-2F365958E922</object-id>
            <tp:taxon-name-part taxon-name-part-type="genus" reg="Swertia">Swertia</tp:taxon-name-part>
            <tp:taxon-name-part taxon-name-part-type="species" reg="hongquanii">hongquanii</tp:taxon-name-part>
            <object-id xmlns:xlink="http://www.w3.org/1999/xlink" content-type="ipni" xlink:type="simple">urn:lsid:ipni.org:names:60479372-2</object-id>
          </tp:taxon-name><tp:taxon-authority>Jia X. Li</tp:taxon-authority><tp:taxon-status xmlns:xlink="http://www.w3.org/1999/xlink" xlink:type="simple">sp. nov.</tp:taxon-status><xref ref-type="fig" rid="F1">Figs 1</xref><xref ref-type="fig" rid="F2">, 2</xref><xref ref-type="fig" rid="F3">, 3</xref></tp:nomenclature><tp:treatment-sec sec-type="diagnosis" id="SECID0EBJAC"><title>Diagnosis.</title><p>The new species is similar to <italic><tp:taxon-name><tp:taxon-name-part taxon-name-part-type="genus" reg="Swertia">Swertia</tp:taxon-name-part> <tp:taxon-name-part taxon-name-part-type="species" reg="bimaculata">bimaculata</tp:taxon-name-part></tp:taxon-name></italic>, but differs from the latter by its leaf blades ovate to ovate-cordate, 2.0–4.5 × 1.0–2.5 cm with base cordate and subamplexicaul (vs. broadly elliptic to ovate-lanceolate, 3.5–9 × 1.0–4 cm with base tapered to obtuse), and its seeds irregularly polyhedral with minutely thorny and reticulate seed coat (vs. globose with seed coat finely warty) (Table <xref ref-type="table" rid="T1">1</xref>).</p></tp:treatment-sec><tp:treatment-sec sec-type="material" id="SECID0EWJAC"><title>Type.</title><p>CHINA. Hunan province: Zhangjiajie City, Mt. Tianmen, <named-content xmlns:xlink="http://www.w3.org/1999/xlink" content-type="dwc:verbatimCoordinates" xlink:type="simple"><named-content content-type="geo-json" specific-use="{&#34;type&#34;:&#34;Point&#34;,&#34;coordinates&#34;:[110.466667,29.050000]}" id="NCID0E6JAC" xlink:type="simple">29°3'N, 110°28'E</named-content></named-content>, elev. 1400 m, 23 September 2016, <italic>J. X. Li 092502</italic> (holotype CSFI, bar code: CSFI063656; isotypes CSFI, IBSC, PE).</p></tp:treatment-sec><tp:treatment-sec sec-type="description" id="SECID0EGKAC"><title>Description.</title><p>Biennial herbs, 2–40 cm tall. Roots yellow, fibrous. Stems erect, sometimes branched from the lower part, subquadrangular, 1–3 mm in diam., with narrow wings on angles. Basal leaves quickly withering, blades elliptic to obovate, 1–3.5 × 0.8–3 cm, apex obtuse, base cuneate and decurrent, veins yellow-white, distinct, pinnate; petioles flattened, winged, ca. 0.5–2.5 cm long. Stem leaves sessile or shortly petiolate, leaf blades ovate to ovate-cordate, apex acute, base cordate and subamplexicaul, 2.0–4.5 × 1.0–2.5 cm, smaller towards stem apex, veins 3–5, arcuate, distinct, green or yellow-green.</p><p>Inflorescence a panicle of cymes, lax, 5–20(–25) × 4–20 cm, few- or many-flowered; axes spreading. Flowers (4-)5-merous. Pedicels spreading to erect, slender, subquadrangular, 0.6–4 cm. Calyx 1/2 to 2/3 as long as corolla, tube 1–2 mm long, lobes narrowly elliptic, 3–6 mm long, with 3 slender and distinct veins, apex acute. Flowers to 2.0 cm in diam.; corolla white with purple spots on the upper half of the lobes adaxially but less visible abaxially, tube 1–2 mm long; lobes elliptic-lanceolate, 0.5–1.0 × 0.2–0.4 cm, widest at the middle, apex acuminate to acute. Nectaries 2 per corolla lobe, situated in the middle of corolla lobe, semi-circular, reduced to a naked gland patch without raised margin, yellow-green. Stamens with filaments ca. 4 mm long, white; anthers ellipsoid, ca. 1.5 mm long, purple. Style short, ca. 0.5 mm long; stigma lobes capitate. Capsules narrowly ovoid, to 1.3 cm long. Seeds polyhedral, compressed irregularly, with distinct angles, ca. 1.0 × 0.5 mm, dark brown; seed coat minutely thorny and reticulate.</p><fig id="F1" position="float" orientation="portrait"><object-id xmlns:xlink="http://www.w3.org/1999/xlink" content-type="doi" xlink:type="simple">10.3897/phytokeys.132.37009.figure1</object-id><object-id xmlns:xlink="http://www.w3.org/1999/xlink" content-type="arpha" xlink:type="simple">947D65A1-E2B3-5E30-8427-8A82311602C3</object-id><label>Figure 1.</label><caption><p><italic><tp:taxon-name><tp:taxon-name-part taxon-name-part-type="genus" reg="Swertia">Swertia</tp:taxon-name-part> <tp:taxon-name-part taxon-name-part-type="species" reg="hongquanii">hongquanii</tp:taxon-name-part></tp:taxon-name></italic><bold>A</bold> seedlings showing basal leaves <bold>B</bold> root <bold>C</bold> flowering plant <bold>D</bold> flower showing corolla, nectaries, stamens and pistil <bold>E</bold> capsule <bold>F</bold> seeds. Drawn by Jing Tian.</p></caption><graphic xmlns:xlink="http://www.w3.org/1999/xlink" xlink:href="phytokeys-132-001-g001.jpg" position="float" orientation="portrait" xlink:type="simple" id="oo_340833.jpg"><uri content-type="original_file" xlink:type="simple">https://binary.pensoft.net/fig/340833</uri></graphic></fig></tp:treatment-sec><tp:treatment-sec sec-type="phenology" id="SECID0EQLAC"><title>Phenology.</title><p>Flowering was observed in September and October. Fruiting was only observed in November, but probably extends till December.</p></tp:treatment-sec><tp:treatment-sec sec-type="distribution" id="SECID0EVLAC"><title>Distribution and habitat.</title><p><italic><tp:taxon-name><tp:taxon-name-part taxon-name-part-type="genus" reg="Swertia">Swertia</tp:taxon-name-part> <tp:taxon-name-part taxon-name-part-type="species" reg="hongquanii">hongquanii</tp:taxon-name-part></tp:taxon-name></italic> is known only from the type location in Tianmenshan National Forest Park. The climate here is cool, foggy and humid (annual rainfall ca. 1700 mm) and belongs to the subtropical monsoon climate (<xref ref-type="bibr" rid="B13">Li et al. 2008</xref>; <xref ref-type="bibr" rid="B19">Zhang et al. 2015</xref>). The new species grows on the tops of steep limestone mountains surrounded by cliffs above an altitude of ca. 1400 m. The clifftops are covered by mixed evergreen-deciduous forest dominated by species of <tp:taxon-name><tp:taxon-name-part taxon-name-part-type="family">Fagaceae</tp:taxon-name-part></tp:taxon-name>, <tp:taxon-name><tp:taxon-name-part taxon-name-part-type="family">Lauraceae</tp:taxon-name-part></tp:taxon-name>, <tp:taxon-name><tp:taxon-name-part taxon-name-part-type="family">Betulaceae</tp:taxon-name-part></tp:taxon-name>, <tp:taxon-name><tp:taxon-name-part taxon-name-part-type="family">Aceraceae</tp:taxon-name-part></tp:taxon-name> and <tp:taxon-name><tp:taxon-name-part taxon-name-part-type="family">Ulmaceae</tp:taxon-name-part></tp:taxon-name> (<xref ref-type="bibr" rid="B13">Li et al. 2008</xref>). One population occurs in the crevices of limestone cliffs; it is covered by shrubs and herbs with little soil but is rich in humus. It is accompanied by <italic><tp:taxon-name><tp:taxon-name-part taxon-name-part-type="genus" reg="Viola">Viola</tp:taxon-name-part> <tp:taxon-name-part taxon-name-part-type="species" reg="davidii">davidii</tp:taxon-name-part></tp:taxon-name></italic> Franch., <italic><tp:taxon-name><tp:taxon-name-part taxon-name-part-type="genus" reg="Youngia">Youngia</tp:taxon-name-part></tp:taxon-name></italic> Cass. sp., <italic><tp:taxon-name><tp:taxon-name-part taxon-name-part-type="genus" reg="Thalictrum">Thalictrum</tp:taxon-name-part> <tp:taxon-name-part taxon-name-part-type="species" reg="ichangense">ichangense</tp:taxon-name-part></tp:taxon-name></italic> Lecoy. ex Oliv., <italic><tp:taxon-name><tp:taxon-name-part taxon-name-part-type="genus" reg="Aster">Aster</tp:taxon-name-part> <tp:taxon-name-part taxon-name-part-type="species" reg="ageratoides">ageratoides</tp:taxon-name-part></tp:taxon-name></italic> Turcz., <italic><tp:taxon-name><tp:taxon-name-part taxon-name-part-type="genus" reg="Calamagrostis">Calamagrostis</tp:taxon-name-part> <tp:taxon-name-part taxon-name-part-type="species" reg="arundinacea">arundinacea</tp:taxon-name-part></tp:taxon-name></italic> (L.) Roth, <italic><tp:taxon-name><tp:taxon-name-part taxon-name-part-type="genus" reg="Carex">Carex</tp:taxon-name-part> <tp:taxon-name-part taxon-name-part-type="species" reg="filicina">filicina</tp:taxon-name-part></tp:taxon-name></italic> Nees, <italic><tp:taxon-name><tp:taxon-name-part taxon-name-part-type="genus" reg="Carex">Carex</tp:taxon-name-part></tp:taxon-name></italic> L. sp., <italic><tp:taxon-name><tp:taxon-name-part taxon-name-part-type="genus" reg="Leptopus">Leptopus</tp:taxon-name-part> <tp:taxon-name-part taxon-name-part-type="species" reg="chinensis">chinensis</tp:taxon-name-part></tp:taxon-name></italic> (Bunge) Pojark., <italic><tp:taxon-name><tp:taxon-name-part taxon-name-part-type="genus" reg="Zanthoxylum">Zanthoxylum</tp:taxon-name-part> <tp:taxon-name-part taxon-name-part-type="species" reg="bungeanum">bungeanum</tp:taxon-name-part></tp:taxon-name></italic> Maxim., <tp:taxon-name><tp:taxon-name-part taxon-name-part-type="genus" reg="Rubus">Rubus</tp:taxon-name-part> <tp:taxon-name-part taxon-name-part-type="species" reg="innominatus">innominatus</tp:taxon-name-part> <tp:taxon-name-part taxon-name-part-type="authority">S.Moore</tp:taxon-name-part> <tp:taxon-name-part taxon-name-part-type="infraspecific-rank">var.</tp:taxon-name-part> <tp:taxon-name-part taxon-name-part-type="variety" reg="kuntzeanus">kuntzeanus</tp:taxon-name-part></tp:taxon-name> (Hemsl.) L.H.Bailey, <italic><tp:taxon-name><tp:taxon-name-part taxon-name-part-type="genus" reg="Rubus">Rubus</tp:taxon-name-part> <tp:taxon-name-part taxon-name-part-type="species" reg="henryi">henryi</tp:taxon-name-part></tp:taxon-name></italic> Hemsl. &amp; Kuntze, <italic><tp:taxon-name><tp:taxon-name-part taxon-name-part-type="genus" reg="Salix">Salix</tp:taxon-name-part> <tp:taxon-name-part taxon-name-part-type="species" reg="mictotricha">mictotricha</tp:taxon-name-part></tp:taxon-name></italic> C.K.Schneid., <italic><tp:taxon-name><tp:taxon-name-part taxon-name-part-type="genus" reg="Carpinus">Carpinus</tp:taxon-name-part> <tp:taxon-name-part taxon-name-part-type="species" reg="dayongiana">dayongiana</tp:taxon-name-part></tp:taxon-name></italic> K.W.Liu &amp; Q.Z.Lin and <italic><tp:taxon-name><tp:taxon-name-part taxon-name-part-type="genus" reg="Betula">Betula</tp:taxon-name-part> <tp:taxon-name-part taxon-name-part-type="species" reg="chinensis">chinensis</tp:taxon-name-part></tp:taxon-name></italic> Maxim. Another population grows in the herb layer of forest dominated by <italic><tp:taxon-name><tp:taxon-name-part taxon-name-part-type="genus" reg="Quercus">Quercus</tp:taxon-name-part> <tp:taxon-name-part taxon-name-part-type="species" reg="multinervis">multinervis</tp:taxon-name-part></tp:taxon-name></italic> (W.C.Cheng &amp; T.Hong) Govaerts and <italic><tp:taxon-name><tp:taxon-name-part taxon-name-part-type="genus" reg="Hovenia">Hovenia</tp:taxon-name-part> <tp:taxon-name-part taxon-name-part-type="species" reg="dulcis">dulcis</tp:taxon-name-part></tp:taxon-name></italic> Thunb. with deep and fertile soil. Other herbaceous species are <italic><tp:taxon-name><tp:taxon-name-part taxon-name-part-type="genus" reg="Ophiopogon">Ophiopogon</tp:taxon-name-part> <tp:taxon-name-part taxon-name-part-type="species" reg="japonicus">japonicus</tp:taxon-name-part></tp:taxon-name></italic> (Thunb.) Ker Gawl., <italic><tp:taxon-name><tp:taxon-name-part taxon-name-part-type="genus" reg="Carex">Carex</tp:taxon-name-part> <tp:taxon-name-part taxon-name-part-type="species" reg="gibba">gibba</tp:taxon-name-part></tp:taxon-name></italic> Wahlenb., <italic><tp:taxon-name><tp:taxon-name-part taxon-name-part-type="genus" reg="Sanicula">Sanicula</tp:taxon-name-part> <tp:taxon-name-part taxon-name-part-type="species" reg="orthacantha">orthacantha</tp:taxon-name-part></tp:taxon-name></italic> S.Moore, <italic><tp:taxon-name><tp:taxon-name-part taxon-name-part-type="genus" reg="Pimpinella">Pimpinella</tp:taxon-name-part> <tp:taxon-name-part taxon-name-part-type="species" reg="diversifolia">diversifolia</tp:taxon-name-part></tp:taxon-name></italic> DC. and <italic><tp:taxon-name><tp:taxon-name-part taxon-name-part-type="genus" reg="Viola">Viola</tp:taxon-name-part> <tp:taxon-name-part taxon-name-part-type="species" reg="diffusa">diffusa</tp:taxon-name-part></tp:taxon-name></italic> Ging.</p></tp:treatment-sec><tp:treatment-sec sec-type="etymology" id="SECID0EUEAE"><title>Etymology.</title><p>The species is named after Mr. Huang Hongquan for his help during our field investigation. He was also the first to collect this new species.</p><fig id="F2" position="float" orientation="portrait"><object-id xmlns:xlink="http://www.w3.org/1999/xlink" content-type="doi" xlink:type="simple">10.3897/phytokeys.132.37009.figure2</object-id><object-id xmlns:xlink="http://www.w3.org/1999/xlink" content-type="arpha" xlink:type="simple">A4008068-5FDE-575D-8AC8-AACE42147DE4</object-id><label>Figure 2.</label><caption><p>Habitat and morphology of <italic><tp:taxon-name><tp:taxon-name-part taxon-name-part-type="genus" reg="Swertia">Swertia</tp:taxon-name-part> <tp:taxon-name-part taxon-name-part-type="species" reg="hongquanii">hongquanii</tp:taxon-name-part></tp:taxon-name></italic>. <bold>A–B</bold> Habitat <bold>C</bold> flowering plant <bold>D</bold> seedlings showing basal leaves <bold>E</bold> adaxial view of flower showing calyx, corolla, nectaries, stamens and pistil <bold>F</bold> abaxial view of flower showing calyx and corolla <bold>G</bold> stem with a pair of leaves <bold>H</bold> flowering and fruiting plant; centrally, a capsule with persistent corolla can be seen. Photos: Jiaxiang Li.</p></caption><graphic xmlns:xlink="http://www.w3.org/1999/xlink" xlink:href="phytokeys-132-001-g002.jpg" position="float" orientation="portrait" xlink:type="simple" id="oo_340834.jpg"><uri content-type="original_file" xlink:type="simple">https://binary.pensoft.net/fig/340834</uri></graphic></fig></tp:treatment-sec><tp:treatment-sec sec-type="Local name" id="SECID0E6FAE"><title>Local name.</title><p>Tianmenshan Zhang Ya Cai</p></tp:treatment-sec><tp:treatment-sec sec-type="conservation status" id="SECID0EEGAE"><title>Conservation status.</title><p>Despite several investigations in Mt. Tianmen and the surrounding areas (96 km<sup>2</sup>), two populations with nearly 500 individuals each (total &lt; 1000) of <italic><tp:taxon-name><tp:taxon-name-part taxon-name-part-type="genus" reg="Swertia">Swertia</tp:taxon-name-part> <tp:taxon-name-part taxon-name-part-type="species" reg="hongquanii">hongquanii</tp:taxon-name-part></tp:taxon-name></italic> were found only at the type locality (towering summit terrace with an area of 2 km<sup>2</sup>). Presently, a tourist plank walkway passes through this location and its habitat could be easily disturbed or destroyed. According to the <xref ref-type="bibr" rid="B10">IUCN (2017)</xref> criterion D thresholds (mature individuals &lt; 1000, AOO &lt; 20 km<sup>2</sup>), the new species could be assessed as VU. However, it grows in the upper part of steep limestone mountains surrounded by cliffs, which previously made it impossible to be encountered until a plank walkway was built across the cliff face for tourists. With limited fieldwork executed at present, it is possible that more populations could be found in similar habitats of the Wuling mountain areas. Therefore, we consider the species DD (Data Deficient).</p></tp:treatment-sec><tp:treatment-sec sec-type="material" id="SECID0E6GAE"><title>Additional specimens examined.</title><p>CHINA: Hunan, Zhangjiajie City, Mt. Tianmen, 20 September 2013, <named-content xmlns:xlink="http://www.w3.org/1999/xlink" content-type="dwc:verbatimCoordinates" xlink:type="simple"><named-content content-type="geo-json" specific-use="{&#34;type&#34;:&#34;Point&#34;,&#34;coordinates&#34;:[110.466667,29.050000]}" id="NCID0EIHAE" xlink:type="simple">29°3'N, 110°28'E</named-content></named-content>, limestone, 1400 m alt., <italic>Hongquan Huang</italic> 13050406 (CSFI); the same locality, 20 November 2017, <italic>Hongquan Huang</italic> HHQ02 (CSFI); the same locality, 25 September 2017, J.X. Li 092503 (CSFI).</p><fig id="F3" position="float" orientation="portrait"><object-id xmlns:xlink="http://www.w3.org/1999/xlink" content-type="doi" xlink:type="simple">10.3897/phytokeys.132.37009.figure3</object-id><object-id xmlns:xlink="http://www.w3.org/1999/xlink" content-type="arpha" xlink:type="simple">57F03CF5-E0F5-5470-91B7-4DA356AEC38E</object-id><label>Figure 3.</label><caption><p>Seeds of <italic><tp:taxon-name><tp:taxon-name-part taxon-name-part-type="genus" reg="Swertia">Swertia</tp:taxon-name-part> <tp:taxon-name-part taxon-name-part-type="species" reg="hongquanii">hongquanii</tp:taxon-name-part></tp:taxon-name></italic>. Scale bars: 1 mm (<bold>A</bold>); 0.5 mm (<bold>B</bold>); 0.2 mm (<bold>C</bold>); 0.3 mm (<bold>D–F</bold>). Photos: Jiaxiang Li.</p></caption><graphic xmlns:xlink="http://www.w3.org/1999/xlink" xlink:href="phytokeys-132-001-g003.jpg" position="float" orientation="portrait" xlink:type="simple" id="oo_340835.jpg"><uri content-type="original_file" xlink:type="simple">https://binary.pensoft.net/fig/340835</uri></graphic></fig></tp:treatment-sec><tp:treatment-sec><!--Section generated to contain objects referenced in tp:taxon-treatment.--><table-wrap id="T1" position="float" orientation="portrait"><label>Table 1.</label><caption><p>Morphological comparison of <italic><tp:taxon-name><tp:taxon-name-part taxon-name-part-type="genus" reg="Swertia">Swertia</tp:taxon-name-part> <tp:taxon-name-part taxon-name-part-type="species" reg="hongquanii">hongquanii</tp:taxon-name-part></tp:taxon-name></italic>, <italic><tp:taxon-name><tp:taxon-name-part taxon-name-part-type="genus" reg="Swertia">S.</tp:taxon-name-part> <tp:taxon-name-part taxon-name-part-type="species" reg="bimaculata">bimaculata</tp:taxon-name-part></tp:taxon-name></italic>, and <italic><tp:taxon-name><tp:taxon-name-part taxon-name-part-type="genus" reg="Swertia">S.</tp:taxon-name-part> <tp:taxon-name-part taxon-name-part-type="species" reg="cordata">cordata</tp:taxon-name-part></tp:taxon-name></italic> (adapted from <xref ref-type="bibr" rid="B6">Ho and Liu 2015</xref>).</p></caption><table id="TID0EA1AE" rules="all"><tbody><tr><th rowspan="1" colspan="1"/><th rowspan="1" colspan="1">
                <italic><tp:taxon-name><tp:taxon-name-part taxon-name-part-type="genus" reg="Swertia">S.</tp:taxon-name-part> <tp:taxon-name-part taxon-name-part-type="species" reg="hongquanii">hongquanii</tp:taxon-name-part></tp:taxon-name></italic>
              </th><th rowspan="1" colspan="1">
                <italic><tp:taxon-name><tp:taxon-name-part taxon-name-part-type="genus" reg="Swertia">S.</tp:taxon-name-part> <tp:taxon-name-part taxon-name-part-type="species" reg="bimaculata">bimaculata</tp:taxon-name-part></tp:taxon-name></italic>
              </th><th rowspan="1" colspan="1">
                <italic><tp:taxon-name><tp:taxon-name-part taxon-name-part-type="genus" reg="Swertia">S.</tp:taxon-name-part> <tp:taxon-name-part taxon-name-part-type="species" reg="cordata">cordata</tp:taxon-name-part></tp:taxon-name></italic>
              </th></tr><tr><td rowspan="1" colspan="1">Habit</td><td rowspan="1" colspan="1">biennial</td><td rowspan="1" colspan="1">annual or biennial</td><td rowspan="1" colspan="1">annual</td></tr><tr><td rowspan="1" colspan="1">Height</td><td rowspan="1" colspan="1">2–40 cm tall</td><td rowspan="1" colspan="1">30–140(–200) cm tall</td><td rowspan="1" colspan="1">15–40(–80) cm tall</td></tr><tr><td rowspan="1" colspan="1">Stem</td><td rowspan="1" colspan="1">1–3 mm in diam., simple or branched from the lower part</td><td rowspan="1" colspan="1">2–6 mm in diam., branched from the middle</td><td rowspan="1" colspan="1">1.5–2 mm in diam., branched at base or from the middle</td></tr><tr><td rowspan="1" colspan="1">Stem leaves</td><td rowspan="1" colspan="1">ovate to ovate-cordate, base cordate and subamplexicaul, 2.0–4.5 × 1.0–2.5 cm</td><td rowspan="1" colspan="1">broadly elliptic to ovate-lanceolate, base narrowly tapered to obtuse, 3.5–9 × 1–4(–5) cm</td><td rowspan="1" colspan="1">ovate to ovate-cordate, base cordate and subamplexicaul, 0.8–2.3 × 0.5–1.2 cm</td></tr><tr><td rowspan="1" colspan="1">Inflorescence</td><td rowspan="1" colspan="1">lax, axes and pedicels spreading, few or many-flowered, 5–20(–25) × 4–20 cm</td><td rowspan="1" colspan="1">lax, axes and pedicels spreading, many-flowered, 10–50 × 10–30 cm</td><td rowspan="1" colspan="1">compact, axes and pedicels not spreading, dense, many-flowered, 3–30(–40) × 2–10 cm</td></tr><tr><td rowspan="1" colspan="1">Pedicel length</td><td rowspan="1" colspan="1">0.6–4 cm</td><td rowspan="1" colspan="1">0.6–4 cm</td><td rowspan="1" colspan="1">0.3–1 cm</td></tr><tr><td rowspan="1" colspan="1">Corolla</td><td rowspan="1" colspan="1">white with purple spots, ca.20 mm in diam.</td><td rowspan="1" colspan="1">yellow or white, with purple spots, to 25 mm in diam.</td><td rowspan="1" colspan="1">pale purple, with dark purple veins, 10–15 mm in diam.</td></tr><tr><td rowspan="1" colspan="1">Nectaries</td><td rowspan="1" colspan="1">2 per corolla lobe, yellow-green, semi-orbicular, in the middle of corolla lobes</td><td rowspan="1" colspan="1">2 per corolla lobe, yellow-green, orbicular, in the middle of corolla lobes</td><td rowspan="1" colspan="1">1 per corolla lobe, yellow, rhomboid to orbicular, at the base of corolla lobes</td></tr><tr><td rowspan="1" colspan="1">Seeds</td><td rowspan="1" colspan="1">polyhedral, ca. 1.0 mm × 0.5 mm, seed coat minutely thorny and reticulate</td><td rowspan="1" colspan="1">globose, 1–1.5 mm in diam., seed coat finely warty</td><td rowspan="1" colspan="1">ellipsoid to globose, 0.8-1 mm in diam., seed coat longitudinally and thinly corrugate</td></tr></tbody></table></table-wrap></tp:treatment-sec><ref-list><ref id="B6"><mixed-citation xmlns:xlink="http://www.w3.org/1999/xlink" xlink:type="simple"><person-group><name name-style="western"><surname>Ho</surname><given-names>TN</given-names></name><name name-style="western"><surname>Liu</surname><given-names>SW</given-names></name></person-group> (<year>2015</year>) <source>A worldwide monograph of <italic><tp:taxon-name><tp:taxon-name-part taxon-name-part-type="genus">Swertia</tp:taxon-name-part></tp:taxon-name></italic> and its allies.</source><publisher-name>Science Press</publisher-name>, <publisher-loc>Beijing</publisher-loc>, <size units="page">430 pp</size>.</mixed-citation></ref><ref id="B13"><mixed-citation xmlns:xlink="http://www.w3.org/1999/xlink" xlink:type="simple"><person-group><name name-style="western"><surname>Li</surname><given-names>JX</given-names></name><name name-style="western"><surname>Luo</surname><given-names>KW</given-names></name><name name-style="western"><surname>Huang</surname><given-names>HQ</given-names></name><name name-style="western"><surname>Mou</surname><given-names>C</given-names></name></person-group> (<year>2008</year>) <article-title>Additions novelty to the seed plants flora of Tianmen Shan, Zhangjiajie, Hunan Province.</article-title><source>Journal of Tropical and Subtropical Botany</source><volume>16</volume>(<issue>6</issue>): <fpage>573</fpage>–<lpage>576</lpage>.</mixed-citation></ref><ref id="B19"><mixed-citation xmlns:xlink="http://www.w3.org/1999/xlink" xlink:type="simple"><person-group><name name-style="western"><surname>Zhang</surname><given-names>GJ</given-names></name><name name-style="western"><surname>Hu</surname><given-names>HH</given-names></name><name name-style="western"><surname>Zhang</surname><given-names>CF</given-names></name><name name-style="western"><surname>Tian</surname><given-names>XJ</given-names></name><name name-style="western"><surname>Peng</surname><given-names>H</given-names></name><name name-style="western"><surname>Gao</surname><given-names>TG</given-names></name></person-group> (<year>2015</year>) Inaccessible Biodiversity on Limestone Cliffs: <italic><tp:taxon-name><tp:taxon-name-part taxon-name-part-type="genus">Aster</tp:taxon-name-part> <tp:taxon-name-part taxon-name-part-type="species">tianmenshananensis</tp:taxon-name-part></tp:taxon-name></italic> (<tp:taxon-name><tp:taxon-name-part taxon-name-part-type="family">Asteraceae</tp:taxon-name-part></tp:taxon-name>), a new critically endangered species from China. PLoS One 10(8): e0134895. <ext-link xlink:type="simple" ext-link-type="doi" xlink:href="10.1371/journal.pone.0134895">https://doi.org/10.1371/journal.pone.0134895</ext-link></mixed-citation></ref><ref id="B10"><mixed-citation xmlns:xlink="http://www.w3.org/1999/xlink" xlink:type="simple"><institution xlink:type="simple">IUCN</institution> (<year>2017</year>) Guidelines for using the IUCN red list categories and criteria. Version 13. Prepared by the standards and petitions subcommittee. <ext-link xlink:type="simple" ext-link-type="uri" xlink:href="http://www.iucnredlist.org/documents/RedListGuidelines.pdf">http://www.iucnredlist.org/documents/RedListGuidelines.pdf</ext-link></mixed-citation></ref></ref-list></tp:taxon-treatment>
